# Supplementary material for: Influence of [18F]FDG-PET/CT on Clinical Management Decisions in Breast Cancer Patients—A PET/CT Registry Study
Source: Diagnostics (Basel). 2023 Jul 20;13(14):2420. doi: 10.3390/diagnostics13142420 (PMC10378166; doi:10.3390/diagnostics13142420)
Supplement: Supplementary file 1 [file diagnostics-13-02420-s001.zip › Table S1.xlsx]

## Sheet: supplementary table
Patient number	Exam	Age in years	Indication	Reason for exam	Tumor pathology	Tumor grade	Tumor stage at inital diagnosis	Planned management before PET/CT	Planned management after PET/CT	Treatment intent before PET/CT	Treatment intent after PET/CT	Tumor stage before PET/CT	Tumor stage after PET/CT	Result PET/CT	Avoidance of additional diagnostics	Management change
1	1	51.6556	Recurrence	imaging	ILC	G2	1	systemic + RTX	non-treatment	palliative	curative	4	no evidence of disease	no recurrence	yes, invasive	major
2	1	56.7361	Restaging	other	IDC	G3	1	non-treatment	non-treatment	curative	curative	no evidence of disease	no evidence of disease	complete remission	no	no change
3	1	71.7889	Recurrence	proven locoreg recurrence staging	IDC	G3	2	systemic	systemic	palliative	palliative	2a	2a	recurrence: LR	yes, non-invasive	minor
4	1	73.0083	Restaging	blood markers	IDC	G2	2	systemic	systemic (modified)	palliative	palliative	4	4	progressive disease	yes, invasive	minor
4	2	73.2694	Restaging	imaging	IDC	G2	2	systemic	systemic (modified)	palliative	palliative	4	4	progressive disease	yes, invasive	minor
4	3	73.6306	Restaging	imaging	IDC	G2	2	systemic	systemic (modified)	palliative	palliative	4	4	progressive disease	no	minor
4	4	73.9028	Restaging	imaging	IDC	G2	2	systemic	systemic	palliative	palliative	4	4	progressive disease	no	no change
5	1	49.7139	Restaging	clinical symptoms + blood markers + imaging	IDC/ILC	G2	4	systemic	systemic (modified)	palliative	palliative	4	4	progressive disease	no	minor
6	1	37.1722	Primary staging	equivocal findings at conventional imaging	IDC	G3	3	systemic	systemic (modified)	palliative	curative	4	3a	downstaging	yes, invasive	major
7	1	38.9139	Restaging	clinical symptoms + blood markers	IDC	G3	2	systemic	non-treatment	palliative	palliative	3c	no evidence of disease	complete remission	no	major
8	1	73.8111	Restaging	imaging	IDC	N/A	1	systemic	systemic (modified)	palliative	palliative	4	4	progressive disease	yes, not specified	minor
9	1	43.9472	Recurrence	imaging	IDC	G2	3	systemic	systemic (modified)	palliative	palliative	2a	2a	recurrence: LR	yes, not specified	minor
9	2	46.4417	Recurrence	imaging	IDC	G2	3	systemic	surgery + systemic	curative	curative	2a	2a	recurrence: LR	yes, not specified	major
10	1	50.6111	Restaging	clinical symptoms	IDC	G2	2	systemic	systemic	palliative	palliative	4	4	mixed response	yes, not specified	minor
11	1	44.6778	Primary staging	equivocal findings at conventional imaging	IDC	G3	2	surgery + systemic + RTX	surgery + systemic + RTX	palliative	curative	4	2b	downstaging	no	major
12	1	78.1611	Recurrence	clinical symptoms + blood markers + imaging	IDC	G2	2	surgery	systemic	curative	palliative	2a	4	recurrence: LR + distant	yes, not specified	major
13	1	68.0056	Recurrence	clinical symptoms	IDC	G2	2	systemic	systemic	curative	curative	4	no evidence of disease	no recurrence	no	no change
14	1	73.3167	Recurrence	proven locoreg recurrence staging	IDC	G2	1	systemic + RTX	surgery + systemic	palliative	curative	4	1	recurrence: LR	yes, not specified	major
15	1	75.3	Primary staging	clinical trial	IDC	G3	3	surgery + systemic + RTX	surgery + systemic + RTX	curative	curative	3b	3b	no change in tumor stage	yes, not specified	minor
16	1	53.0528	Primary staging	clinical trial	IDC	G3	2	surgery + systemic + RTX	surgery + systemic + RTX	curative	curative	1	1	no change in tumor stage	no	no change
17	1	45.3361	Recurrence	clinical symptoms + imaging	IDC	G2	2	systemic	surgery + systemic	curative	curative	3c	3c	recurrence: ER	no	major
18	1	60.1639	Primary staging	equivocal findings at conventional imaging	IDC	G2	3	surgery + systemic + RTX	surgery + systemic + RTX	curative	curative	2a	2a	no change in tumor stage	yes, not specified	minor
19	1	49.9667	Restaging	clinical symptoms + blood markers + imaging	IDC	G2	4	systemic	systemic (modified)	palliative	palliative	4	4	progressive disease	no	minor
20	1	64.0139	Restaging	imaging	ILC	G2	3	systemic	systemic (modified)	palliative	palliative	4	4	progressive disease	no	minor
21	1	70.7667	Primary staging	equivocal findings at conventional imaging	metaplastic	G2	1	systemic + RTX	systemic + RTX	palliative	palliative	4	4	no change in tumor stage	no	no change
22	1	32.6722	Primary staging	equivocal findings at conventional imaging	IDC	G2	1	systemic + RTX	systemic + RTX	palliative	curative	4	1	downstaging	yes, invasive	major
23	1	54.6194	Recurrence	clinical symptoms + blood markers + imaging	IDC	G2	3	systemic	systemic	palliative	palliative	no evidence of disease	4	recurrence: distant	no	no change
24	1	41.3472	Recurrence	blood markers	IDC	G3	2	non-treatment	systemic	curative	palliative	no evidence of disease	4	recurrence: distant	yes, not specified	major
24	2	42.0639	Restaging	imaging	IDC	G3	2	systemic	systemic	palliative	palliative	4	4	partial remission	no	no change
25	1	21.6972	Recurrence	imaging	N/A	G3	1	non-treatment	non-treatment	curative	curative	4	no evidence of disease	no recurrence	yes, not specified	minor
26	1	55.5083	Restaging	imaging	IDC	G3	1	non-treatment	systemic	curative	palliative	no evidence of disease	4	progressive disease	yes, not specified	major
27	1	81.5556	Restaging	imaging	ILC	G2	2	systemic	systemic (modified)	palliative	palliative	4	4	progressive disease	no	minor
28	1	79.9167	Primary staging	equivocal findings at conventional imaging	IDC	G2	1	surgery + systemic	surgery + systemic	palliative	curative	4	1	downstaging	yes, invasive	major
29	1	46.4917	Restaging	imaging	IDC	G3	3	surgery + systemic	surgery + systemic	curative	curative	3b	3b	partial remission	yes, invasive	minor
30	1	73.8583	Primary staging	equivocal findings at conventional imaging	ILC	G2	4	systemic + RTX	systemic + RTX	palliative	palliative	4	4	no change in tumor stage	no	no change
31	1	65.5444	Restaging	imaging	IDC	G3	4	systemic	systemic	palliative	palliative	4	4	stable disease	yes, invasive	minor
32	1	49.9056	Primary staging	equivocal findings at conventional imaging	IDC	G2	2	surgery + systemic + RTX	surgery + systemic + RTX	curative	curative	3b	3b	no change in tumor stage	no	no change
33	1	56.5889	Recurrence	other	ILC	G2	3	systemic	systemic	palliative	palliative	4	4	recurrence: distant	no	no change
34	1	79.7556	Recurrence	imaging	IDC	G2	4	systemic	surgery + systemic	palliative	palliative	4	4	recurrence: LR + distant	no	major
35	1	51.275	Recurrence	blood markers + imaging	left: IDC; right: IDC	G2	4	systemic	systemic (modified)	palliative	palliative	4	4	recurrence: distant	yes, invasive	minor
36	1	42.05	Recurrence	imaging	IDC	G3	1	surgery	systemic	palliative	palliative	4	4	recurrence: LR + ER	yes, invasive	major
37	1	54.8778	Recurrence	proven locoreg recurrence staging	medullary	G3	2	non-treatment	systemic	curative	palliative	2a	4	recurrence + distant metastases	yes, invasive	major
38	1	46.1111	Primary staging	equivocal findings at conventional imaging	IDC	G2	3	surgery + systemic + RTX	surgery + systemic + RTX	curative	curative	3b	3b	no change in tumor stage	yes, not specified	minor
39	1	52.0389	Primary staging	equivocal findings at conventional imaging	left: metaplastic; right: IDC	G3	3	surgery + systemic + RTX	surgery + systemic + RTX	curative	curative	3b	3b	no change in tumor stage	yes, not specified	minor
40	1	59.1194	Primary staging	equivocal findings at conventional imaging	ILC	G2	2	surgery + systemic + RTX	surgery + systemic + RTX	palliative	curative	4	2b	downstaging	no	major
41	1	38.2139	Primary staging	equivocal findings at conventional imaging	IDC	G3	2	surgery + systemic + RTX	surgery + systemic + RTX	curative	curative	2a	2a	no change in tumor stage	no	no change
42	1	65.2639	Restaging	blood markers	IDC	G3	2	systemic	systemic + RTX	palliative	palliative	4	4	progressive disease	no	major
43	1	62.7528	Recurrence	imaging	IDC	G2	2	systemic	systemic	palliative	palliative	4	4	recurrence: distant	yes, not specified	minor
44	1	71.8889	Recurrence	clinical symptoms	IDC	G1	2	non-treatment	non-treatment	curative	curative	no evidence of disease	no evidence of disease	no recurrence	yes, not specified	minor
45	1	41.4944	Recurrence	imaging	IDC	G2	2	non-treatment	non-treatment	curative	curative	4	no evidence of disease	no recurrence	yes, not specified	minor
46	1	36.9611	Recurrence	imaging	N/A	G3	2	non-treatment	non-treatment	curative	curative	4	no evidence of disease	no recurrence	yes, invasive	minor
47	1	58.4056	Primary staging	equivocal findings at conventional imaging	IDC	G3	2	surgery + systemic	surgery + systemic	palliative	curative	4	2a	downstaging	yes, invasive	major
