# Supplementary material for: Influence of [18F]FDG-PET/CT on Clinical Management Decisions in Breast Cancer Patients—A PET/CT Registry Study
Source: Diagnostics (Basel). 2023 Jul 20;13(14):2420. doi: 10.3390/diagnostics13142420 (PMC10378166; doi:10.3390/diagnostics13142420)
Supplement: Supplementary file 1 [file diagnostics-13-02420-s001.zip › Table S2.xlsx]

## Sheet: survival data
Patient number	Exam	indication	stage pre PET/CTpre	stage post PET/CT	survival	survival time
4	1	2	4	4	1	49.3
2	1	2	0	0	0	107.1
1	1	3	4	0	0	106.8
3	1	3	2	2	1	33.1
7	1	2	3	0	0	99.9
8	1	2	4	4	0	99.3
9	1	3	2	2	0	98.3
5	1	2	4	4	1	24.8
10	1	2	4	4	0	94.4
6	1	1	4	3	0	93.2
11	1	1	4	2	0	93.3
13	1	3	4	0	0	92.3
12	1	3	2	4	1	25.3
14	1	3	4	1	0	86.8
17	1	3	3	3	0	76.6
16	1	1	1	1	0	76.8
15	1	1	3	3	0	76.9
18	1	1	2	2	0	74.6
19	1	2	4	4	1	0.8
20	1	2	4	4	0	68.4
21	1	1	4	4	1	22.1
22	1	1	4	1	0	66.6
25	1	3	4	0	0	83
23	1	3	0	4	1	36.8
24	1	3	0	4	1	21.9
26	1	2	0	4	1	33.4
27	1	2	4	4	1	6.3
28	1	1	4	1	0	57.5
29	1	2	3	3	0	57.8
30	1	1	4	4	0	56.8
32	1	1	3	3	0	56.4
33	1	3	4	4	0	55
35	1	3	4	4	1	15.7
31	1	2	4	4	1	9.1
34	1	3	4	4	1	11.1
37	1	3	2	4	0	51.3
36	1	3	4	4	0	52.1
38	1	1	3	3	0	46.8
39	1	1	3	3	0	44.5
40	1	1	4	2	0	39.9
41	1	1	2	2	0	39.5
43	1	3	4	4	0	36.4
42	1	2	4	4	0	36.7
44	1	3	0	0	0	35.3
45	1	3	4	0	0	23.9
46	1	3	4	0	0	18.5
47	1	1	4	2	0	18.1
